# Supplementary material for: Characterization and Application of the Sugar Transporter Zmo0293 from Zymomonas mobilis
Source: Int J Mol Sci. 2023 Mar 20;24(6):5888. doi: 10.3390/ijms24065888 (PMC10055971; doi:10.3390/ijms24065888)
Supplement: Supplementary file 1 [file ijms-24-05888-s001.zip]

Archive with 1 entries (1 files):
- ijms-2228786-supplementary.pdf
